# Supplementary material for: Muscle, Neuromuscular, and Cardiac Damage in Trail Running: A Systematic Review
Source: Muscles. 2026 Jan 29;5(1):9. doi: 10.3390/muscles5010009 (PMC12921809; doi:10.3390/muscles5010009)
Supplement: Supplementary file 1 [file muscles-05-00009-s001.zip]

Archive with 3 entries (3 files):
- PRISMA_2020_abstract_checklist.pdf
- PRISMA_2020_checklist.pdf
- Supplementary Table S1.pdf
